# Supplementary material for: Hydrodeoxygenation of Lignin-Based Compounds over Ruthenium Catalysts Based on Sulfonated Porous Aromatic Frameworks
Source: Polymers (Basel). 2023 Dec 4;15(23):4618. doi: 10.3390/polym15234618 (PMC10708665; doi:10.3390/polym15234618)
Supplement: Supplementary file 1 [file polymers-15-04618-s001.zip]

Archive with 1 entries (1 files):
- polymers-2665824-supplementary.pdf
